# Supplementary material for: Binary-state speciation and extinction method is conditionally robust to realistic violations of its assumptions
Source: BMC Evol Biol. 2018 May 8;18:69. doi: 10.1186/s12862-018-1174-5 (PMC5941815; doi:10.1186/s12862-018-1174-5)
Supplement: Supplementary file 1 — Speciation extinction simulation model. Source code (in C) for the simulation program used to generate the data used in this study. This file is also available via Dryad. (ZIP 12 kb) [file 12862_2018_1174_MOESM1_ESM.zip]

Archive with 1 entries (1 files):
- 12862_2018_1174_MOESM1_ESM.c
